# Supplementary material for: Current Consumption of Traditional Cowpea-Based Dishes in South Benin Contributes to at Least 30% of the Recommended Intake of Dietary Fibre, Folate, and Magnesium
Source: Nutrients. 2023 Mar 7;15(6):1314. doi: 10.3390/nu15061314 (PMC10056862; doi:10.3390/nu15061314)
Supplement: Supplementary file 1 [file nutrients-15-01314-s001.zip]

Archive with 1 entries (1 files):
- nutrients-2200710-supplementary.pdf
